# Supplementary material for: A subunit of the oligosaccharyltransferase complex is required for interspecific gametophyte recognition in Arabidopsis
Source: Nat Commun. 2016 Mar 11;7:10826. doi: 10.1038/ncomms10826 (PMC4792959; doi:10.1038/ncomms10826)
Supplement: Supplementary Data 1 — Correlation of SNPs (1000 bp downstream region) with OG/S phenotype of accessions [file ncomms10826-s2.xlsx]

## Sheet: ARU CDS
Supplementary Data 1: Correlation of non-synonomous SNPs (amino acid exchanges) in ARU coding region with OG/S phenotype of accessions
		SNP position in amino acid alignment of ARU
Accession	OG/S	3	21	30	64	107	197	213	214	223	326
Lz-0	10.2	L	F	S	A	N	I	V	L	T	V
Kas-1	14.81	L	F	S	A	N	I	V	L	T	V
Ga-0	18.25	L	F	S	A	N	I	V	L	T	I
Pna-10	33.74	L	F	S	A	N	I	V	L	T	V
Sha	36.9	L	F	S	A	N	I	V	L	T	V
Ws-2	37.04	L	F	S	A	N	I	V	L	T	V
Mrk-0	38.1	L	F	S	A	N	I	V	L	T	I
NFA-8	38.3	L	F	S	A	N	I	V	L	T	V
Zdr-1	38.38	L	F	S	A	N	I	V	L	T	V
Rmx-A180	38.71	L	F	S	A	N	I	V	L	T	V
Lp2-6	38.89	L	F	S	A	N	I	V	L	T	V
C24	39.46	L	F	S	A	N	I	V	L	T	V
Knox-10	41.97	L	F	S	A	N	I	V	L	T	V
Tamm-27	43.77	L	F	S	A	N	I	V	L	T	V
Tamm-2	44.85	L	F	S	A	N	I	V	L	T	V
Rmx-A02	44.97	L	F	S	A	N	I	V	L	T	V
RRS-7	45.47	L	F	S	A	N	I	V	L	T	V
Bor-1	46.3	L	F	S	A	N	I	V	L	T	V
Lov-5	46.48	L	F	S	A	N	I	V	L	T	V
Sorbo	46.7	L	F	S	A	N	I	V	L	T	V
RRS-10	47.03	L	F	S	A	N	I	V	L	T	V
Wa-1	48.68	L	F	S	A	N	I	V	L	T	V
An-1	50.35	L	F	S	A	N	I	V	L	T	V
Yo-0	51.5	L	F	S	A	N	I	V	L	T	V
Zdr-6	52.47	L	F	S	A	N	I	V	L	T	V
Ct-1	52.68	L	F	S	A	N	I	V	L	T	V
Sq-1	54.45	L	F	S	A	N	I	V	L	T	V
Pna-17	54.57	L	F	S	A	N	I	V	L	T	V
NFA-10	54.95	L	F	S	A	N	I	V	L	T	V
Gy-0	55.09	L	L	S	A	N	I	V	L	T	V
Kondara	56.19	L	F	S	A	N	I	V	L	T	V
Ws-0	56.44	L	F	S	A	N	I	V	L	T	V
Bay-0	57.04	L	F	S	A	K	I	V	L	T	V
Pu2-23	57.39	V	F	C	V	N	V	V	L	S	V
CIBC-5	57.62	L	F	S	A	N	I	V	L	T	V
Omo2-3	58.47	L	F	S	A	N	I	V	L	T	V
Br-0	58.51	L	F	S	A	N	I	V	L	T	V
Lov-1	59.19	L	F	S	A	N	I	V	L	T	V
Ren-1	59.34	L	F	S	A	N	I	V	L	T	V
Knox-18	59.68	L	F	S	A	N	I	V	L	T	V
Oy-0	59.9	L	F	S	A	N	I	V	L	T	V
Van-0	60.37	L	F	S	A	N	I	V	L	T	V
Gu-0	60.46	L	F	S	A	N	I	V	L	T	V
Mt-0	60.61	L	F	S	A	N	I	V	L	T	V
Eden-2	61.4	L	F	S	A	N	I	V	L	T	V
Uod-1	61.7	L	L	S	A	N	I	V	L	T	V
Kin-0	61.82	L	F	S	A	N	I	V	L	T	V
Tsu-1	62.53	L	F	S	A	N	I	V	L	T	V
Pro-0	62.54	V	F	S	A	N	V	V	L	S	V
N3	63.47	V	F	S	A	N	I	V	L	S	V
Ts-5	63.92	L	F	S	A	N	I	V	L	T	V
Ull2-3	64.16	L	F	S	A	N	I	V	L	T	V
Fab-4	64.22	L	F	S	A	N	I	V	L	T	V
CIBC-17	64.46	L	F	S	A	N	I	V	L	T	V
Wt-5	64.56	L	F	S	A	N	I	V	L	T	V
Pu2-7	65.38	L	F	S	A	N	I	V	L	T	V
Col-0	65.77	L	F	S	A	N	I	V	L	T	V
HR-5	66.29	L	L	S	A	N	I	V	L	T	V
Bur-0	68.08	L	F	S	A	N	I	V	L	T	V
Var2-1	68.16	L	F	S	A	N	I	V	L	T	V
Uod-7	68.19	L	F	S	A	N	I	V	L	T	V
Est-1	68.34	L	F	S	A	N	I	V	L	T	V
Se-0	68.35	L	F	S	A	N	I	V	L	T	V
Wei-0	69.1	L	F	S	A	N	I	V	L	T	V
Ei-2	69.39	L	F	S	A	N	I	V	L	T	V
Nok-3	69.64	L	F	S	A	N	I	V	L	T	V
Ts-1	70.22	L	F	S	A	N	I	V	L	T	V
Ren-11	70.88	L	F	S	A	N	I	V	L	T	V
Mz-0	70.95	L	F	S	A	N	I	V	L	T	V
Fab-2	73.58	L	F	S	A	T	I	V	L	T	V
Bil-7	73.87	L	F	S	A	N	I	V	L	T	V
Cvi-0	75.05	L	F	S	A	N	I	V	L	T	V
HR-10	75.41	V	F	S	A	N	I	V	L	S	V
Bor-4	75.56	L	F	S	A	N	I	V	L	T	V
Ag-0	76.69	L	F	S	A	N	I	V	L	T	V
Lp2-2	76.8	L	F	S	A	N	I	V	L	T	V
Ra-0	78.02	L	F	S	A	N	I	V	L	T	V
Fei-0	78.14	L	F	S	A	N	I	V	L	T	V
Got-7	79.91	V	F	S	A	N	I	V	L	S	V
Kz-1	81.16	L	F	S	A	N	I	V	L	T	V
Sq-8	83.45	L	F	S	A	N	I	V	L	T	V
Ler-1	86.97	L	F	S	A	N	I	V	L	S	V
Kz-9	87.3	V	F	S	A	N	I	V	F	T	V
Got-22	88.58	V	F	S	A	N	I	V	L	S	V
Nd-1	88.75	L	F	S	A	N	I	V	L	T	V
Mr-0	90.93	V	F	S	A	N	I	I	L	S	V
	R	-0.324374	-0.0190339	0.013692	0.013692	-0.0565855	-0.00525205	-0.212736	-0.18823	-0.323551	0.300059
		**						*		**	**
		* p<0.05
		** p<0.01

## Sheet: 1000 bp upstream
Supplementary Data 1: Correlation of SNPs (1000 bp upstream region) with OG/S phenotype of accessions
			SNP position in alignment (in bp upstream of ARU ATG)
Accession	OG/S		-995	-994	-921	-901	-899	-852	-812	-787	-757	-699	-693	-678	-613	-611	-557	-546	-531	-529	-519	-490	-483	-454	-438	-421	-407	-398	-394	-352	-285	-282	-278	-256	-253	-252	-174	-167	-146	-144	-138	-128	-127	-104	-85	-84	-71 #	-66	-51
Lz-0	10.2		G	A	A	C	A	G	A	C	A	C	A	C	A	C	A	A	C	T	T	C	C	C	T	T	A	A	G	A	G	G	T	A	T	T	C	A	A	A	G	G	T	C	A	G	C	A	T
Kas-1	14.81		G	A	A	C	A	A	A	C	A	C	A	C	A	C	A	A	C	T	T	C	C	C	T	T	A	A	G	A	G	G	T	A	T	T	C	A	A	A	G	G	T	C	A	G	A	A	T
Ga-0	18.25		G	A	A	C	A	A	A	C	A	C	A	C	A	C	A	A	C	T	T	C	C	T	T	T	A	A	G	A	G	G	T	A	T	T	C	A	A	A	G	G	T	C	A	G	A	A	T
Pna-10	33.74		G	A	A	C	A	A	A	C	A	C	A	C	A	C	A	A	C	T	T	C	C	C	T	T	A	G	G	A	G	G	T	A	T	T	C	A	A	A	G	G	T	C	A	G	A	A	T
Sha	36.9		G	A	A	n	n	n	A	C	A	C	A	C	A	C	A	A	C	T	T	C	C	C	T	T	A	A	G	A	G	G	T	A	T	T	C	A	A	A	G	G	T	C	A	G	C	A	T
Ws-2	37.04		G	A	A	C	G	A	A	C	A	C	A	C	G	C	A	A	C	T	T	C	C	C	T	T	A	A	G	A	G	G	T	A	T	T	C	A	A	A	G	G	C	C	A	G	C	A	T
Mrk-0	38.1		G	A	A	C	A	A	A	C	A	C	A	C	A	C	A	A	C	T	T	C	C	T	T	T	A	A	G	A	G	G	T	A	T	T	C	A	A	A	G	G	T	C	A	G	A	A	T
NFA-8	38.3		G	A	A	C	A	A	A	C	A	C	A	C	A	C	A	A	C	T	T	C	C	T	T	T	A	A	G	A	G	G	T	A	T	T	C	A	A	A	G	G	T	C	A	G	A	A	T
Zdr-1	38.38		G	A	A	C	A	A	A	C	A	C	A	C	A	C	A	A	C	T	T	C	C	C	T	T	A	G	G	A	G	G	T	A	T	T	C	A	A	A	G	G	T	C	A	G	A	A	T
Rmx-A180	38.71		G	A	A	C	A	A	A	C	A	C	A	C	A	C	A	A	C	T	T	C	C	T	T	T	A	A	G	A	G	G	T	A	T	T	C	A	A	A	G	G	T	C	A	G	A	A	T
Lp2-6	38.89		G	A	A	C	G	A	A	C	A	C	A	C	G	C	A	A	C	T	T	C	C	C	T	T	A	A	G	A	G	G	T	A	T	T	C	A	A	A	G	G	C	C	A	G	C	A	T
C24	39.46		G	A	A	C	A	A	A	C	A	C	A	C	A	C	A	A	C	T	T	C	C	T	T	T	A	A	G	A	G	G	T	A	T	T	C	A	A	A	G	G	T	C	A	G	A	A	T
Knox-10	41.97		G	A	A	C	A	A	A	C	A	C	A	C	A	C	A	A	C	T	T	C	C	T	T	T	A	A	G	A	G	G	T	A	T	T	C	A	A	A	G	G	T	C	A	G	A	A	T
Tamm-27	43.77		G	A	A	C	A	A	A	C	A	C	A	C	A	C	A	A	C	T	T	C	C	C	T	T	A	A	G	A	G	G	T	A	T	T	C	A	A	A	G	G	T	C	A	G	A	A	T
Tamm-2	44.85		G	A	A	C	A	A	A	C	A	C	A	C	A	C	A	A	C	T	T	C	C	C	T	T	A	A	G	A	G	G	T	A	T	T	C	A	A	A	G	G	T	C	A	G	A	A	T
Rmx-A02	44.97		G	A	A	C	A	A	A	C	A	C	A	C	A	C	A	A	C	T	T	C	C	T	T	T	A	A	G	A	G	G	T	A	T	T	C	A	A	A	G	G	T	C	A	G	A	A	T
RRS-7	45.47		G	A	A	C	A	A	A	C	A	C	A	C	A	C	A	A	C	T	T	C	C	T	T	T	A	A	G	A	G	G	T	A	T	T	C	A	A	A	G	G	T	C	A	G	A	A	T
Bor-1	46.3		G	A	A	C	A	A	A	C	A	C	A	C	A	C	A	A	C	T	T	C	C	C	T	T	A	G	G	A	G	G	T	A	T	T	C	A	A	A	G	G	T	C	A	G	A	A	T
Lov-5	46.48		T	T	A	C	A	A	A	C	A	C	A	C	A	C	A	G	C	C	T	C	C	C	T	T	A	A	G	A	G	G	T	A	T	T	C	A	A	A	G	G	T	C	A	G	C	A	T
Sorbo	46.7		G	A	A	C	A	A	A	C	A	C	A	C	A	C	A	A	C	T	T	C	C	C	T	T	A	A	G	A	G	G	T	A	A	T	C	A	A	A	G	A	T	C	A	G	C	A	T
RRS-10	47.03		G	A	A	C	A	A	A	C	A	C	A	C	A	C	A	A	C	T	T	C	C	T	T	T	A	A	G	A	G	G	T	A	T	T	C	A	A	A	G	G	T	C	A	G	A	A	T
Wa-1	48.68		G	A	A	C	A	A	A	C	A	C	A	C	A	C	A	A	C	T	T	T	C	C	T	T	A	A	G	A	G	G	T	A	T	T	C	A	A	A	G	G	T	C	A	G	A	A	T
An-1	50.35		G	A	A	C	A	A	A	C	A	C	A	C	A	C	A	A	C	T	T	C	C	C	T	T	A	A	G	A	G	G	T	T	T	T	C	A	A	A	G	G	T	C	A	G	C	A	T
Yo-0	51.5		G	A	A	C	A	A	A	C	A	C	A	C	A	C	A	A	C	T	T	C	C	T	T	T	A	A	G	A	G	G	T	A	T	T	C	A	A	A	G	G	T	C	A	G	A	A	T
Zdr-6	52.47		G	A	A	C	A	A	A	C	A	C	A	C	A	C	A	A	C	T	T	C	C	C	T	T	A	A	G	A	G	G	T	A	T	T	C	A	A	A	G	G	T	C	A	G	C	A	T
Ct-1	52.68		G	A	A	C	A	A	A	C	A	C	A	C	A	C	A	A	C	T	T	C	C	C	T	T	A	A	G	A	G	G	T	A	T	T	C	A	A	A	G	G	T	C	A	G	A	A	T
Sq-1	54.45		G	A	A	C	A	G	A	C	A	C	A	C	A	C	A	A	C	T	T	C	C	C	T	T	A	A	G	A	G	G	T	A	T	T	C	A	A	A	G	G	T	C	A	G	C	A	T
Pna-17	54.57		G	A	A	C	A	A	A	C	A	C	A	C	A	C	A	A	C	T	T	C	C	C	T	T	A	G	G	A	G	G	T	A	T	T	C	A	A	A	G	G	T	C	A	G	A	A	T
NFA-10	54.95		G	A	A	C	A	A	A	C	A	C	A	C	A	C	A	A	C	T	T	C	C	T	T	T	A	A	G	A	G	G	T	A	T	T	C	A	A	A	G	G	T	C	A	G	A	A	T
Gy-0	55.09		G	A	A	C	A	A	A	C	A	C	A	C	A	C	A	A	C	T	T	C	C	C	T	T	A	A	G	A	G	G	T	A	T	T	C	A	A	A	G	G	T	C	A	G	C	A	T
Kondara	56.19		G	A	A	C	A	A	A	C	A	C	A	C	A	C	A	A	C	T	T	C	C	C	T	T	A	A	G	A	G	G	T	A	T	T	C	A	A	A	G	G	T	C	A	G	A	A	T
Ws-0	56.44		G	A	A	C	A	A	A	C	A	C	A	C	A	C	A	A	C	T	T	C	C	C	T	T	A	A	G	A	G	G	T	A	T	T	C	A	A	A	G	G	T	C	A	G	A	A	T
Bay-0	57.04		G	A	A	C	G	A	A	C	A	C	A	C	G	C	A	A	C	T	T	C	C	C	T	T	A	A	A	A	C	G	T	A	T	T	C	A	A	A	G	G	T	C	A	G	C	A	T
CIBC-5	57.62		G	A	A	C	A	A	A	C	A	C	A	C	A	C	A	A	C	T	T	C	C	C	T	T	A	A	G	A	G	G	C	T	T	T	C	A	A	A	G	G	T	C	A	G	C	A	T
Omo2-3	58.47		G	A	A	C	A	A	A	T	A	C	A	C	A	C	A	A	C	T	T	C	C	C	T	T	A	A	G	A	G	G	T	A	T	T	C	A	A	A	G	G	T	C	A	G	C	A	T
Br-0	58.51		G	A	A	C	A	G	A	C	A	C	A	C	A	C	A	A	C	T	T	C	C	C	T	T	A	A	G	A	G	G	T	A	T	T	C	A	A	A	G	G	T	C	A	G	C	A	T
Lov-1	59.19		T	T	A	C	A	A	A	C	A	C	A	C	A	C	A	G	C	C	T	C	C	C	T	T	A	A	G	A	G	G	T	A	T	T	C	A	A	A	G	G	T	C	A	G	C	A	T
Ren-1	59.34		G	A	A	C	A	A	A	C	A	C	A	C	A	C	A	A	C	T	T	C	C	C	T	T	A	A	G	A	G	G	T	T	T	T	C	A	C	A	G	G	T	C	A	G	C	A	T
Knox-18	59.68		G	A	A	T	A	A	A	C	A	C	A	C	G	C	A	A	C	T	T	C	C	C	T	T	A	A	G	A	G	G	T	A	T	G	C	A	A	A	G	G	T	C	A	G	C	A	T
Oy-0	59.9		G	A	A	C	A	A	A	C	A	C	A	C	A	C	A	A	C	T	T	C	C	C	T	T	A	A	G	A	G	G	T	T	T	T	C	A	A	A	G	G	T	C	A	G	C	A	T
Van-0	60.37		G	A	A	C	A	A	A	C	A	C	A	C	A	C	A	A	C	T	T	C	C	C	T	T	A	A	G	A	G	G	T	T	T	T	C	A	A	A	G	G	T	C	A	G	C	A	T
Gu-0	60.46		G	A	A	C	A	A	A	C	A	C	A	C	A	C	A	A	C	T	T	C	C	C	T	T	A	G	G	A	G	G	T	A	T	T	C	A	A	A	G	G	T	C	A	G	A	A	T
Mt-0	60.61		G	A	A	C	G	A	A	C	A	C	A	C	G	G	A	A	C	T	T	C	C	C	T	T	A	A	G	A	G	G	T	A	T	T	C	A	G	A	G	G	T	C	A	G	C	A	T
Eden-2	61.4		G	A	G	C	A	A	A	C	A	C	A	C	A	C	A	A	C	T	T	C	C	C	T	T	A	A	G	A	G	G	T	T	T	T	C	A	A	A	G	G	T	C	T	G	C	A	T
Uod-1	61.7		G	A	A	C	A	A	A	C	A	C	A	C	A	C	A	A	C	T	T	C	C	C	T	T	A	A	G	A	G	G	T	A	T	T	C	A	A	A	G	G	T	C	A	G	C	A	T
Kin-0	61.82		G	A	A	C	A	G	A	C	A	C	A	C	A	C	A	A	C	T	T	C	C	C	T	T	A	A	G	A	G	G	T	A	T	T	C	A	A	A	G	G	T	C	A	G	C	A	T
Tsu-1	62.53		G	A	A	C	A	G	A	C	A	C	A	C	A	C	A	A	C	T	T	C	C	C	T	T	A	A	G	A	G	G	T	A	T	T	C	A	A	A	G	G	T	C	A	G	C	A	T
Pro-0	62.54		G	A	A	C	A	A	A	C	A	C	A	C	A	C	A	G	C	C	T	C	T	C	T	C	G	A	G	A	G	G	T	A	T	T	C	A	A	A	G	G	T	C	A	G	C	G	G
N3	63.47		G	A	A	C	A	A	A	C	A	C	A	C	A	C	A	A	C	T	T	C	C	C	T	T	A	A	A	A	C	G	T	A	T	T	A	A	A	A	C	G	T	G	A	G	C	A	T
Ts-5	63.92		G	A	A	C	G	A	A	C	A	C	A	C	G	G	A	A	C	T	T	C	C	C	T	T	A	A	G	A	G	G	T	A	T	T	C	A	G	A	G	G	T	C	A	G	C	A	T
Ull2-3	64.16		G	A	A	C	G	A	A	C	A	C	A	C	G	G	A	A	C	T	T	C	C	C	T	T	A	A	G	A	G	G	T	A	T	T	C	A	G	A	G	G	T	C	A	G	C	A	T
Fab-4	64.22		G	A	G	C	A	A	A	C	A	C	A	C	A	C	A	A	C	T	T	C	C	C	T	T	A	A	G	A	G	G	T	T	T	T	C	A	A	A	G	G	T	C	T	G	C	A	T
CIBC-17	64.46		G	A	A	C	A	A	A	C	A	C	A	C	A	C	A	A	C	T	T	C	C	C	T	T	A	A	G	A	G	G	T	T	T	T	C	A	A	A	G	G	T	C	A	G	C	A	T
Wt-5	64.56		G	A	A	C	A	A	A	C	A	C	A	C	A	C	A	A	C	T	T	C	C	C	T	T	A	G	G	A	G	G	T	A	T	T	C	A	A	A	G	G	T	C	A	G	A	A	T
Pu2-7	65.38		G	A	A	C	A	A	A	C	A	C	A	C	A	C	C	A	C	T	T	C	C	C	T	T	A	A	G	A	G	G	T	A	T	T	C	A	A	A	G	G	T	C	A	C	C	A	T
Col-0	65.77		G	A	A	C	A	A	A	T	A	C	A	C	A	C	A	A	C	T	T	C	C	C	T	T	A	A	G	A	G	G	T	A	T	T	C	A	A	A	G	G	T	C	A	G	C	A	T
HR-5	66.29		G	A	A	C	A	A	A	C	A	C	A	C	A	C	A	A	C	T	T	C	C	C	T	T	A	A	G	A	G	G	T	A	T	T	C	A	A	A	G	G	T	C	A	G	C	A	T
Bur-0	68.08		G	A	A	C	A	A	A	C	A	C	A	C	A	C	A	A	C	T	T	C	C	C	T	T	A	A	G	A	G	G	T	A	T	T	C	A	A	A	G	G	T	C	A	G	A	A	T
Var2-1	68.16		G	A	A	C	G	A	A	T	A	C	A	C	G	G	A	A	C	T	T	C	C	C	T	T	A	A	G	A	G	G	T	A	T	T	C	A	G	A	G	G	T	C	A	G	C	A	T
Uod-7	68.19		G	A	A	C	A	A	A	C	A	C	A	C	A	C	A	A	C	T	T	C	C	C	T	T	A	A	G	A	G	G	T	T	T	T	C	A	A	A	G	G	T	C	A	G	C	A	T
Est-1	68.34		T	T	A	C	A	A	A	C	A	C	A	C	A	C	A	G	C	C	T	C	C	C	T	T	A	A	G	A	G	G	T	A	T	T	C	A	A	A	G	G	T	C	A	G	C	A	T
Se-0	68.35		G	A	A	C	A	A	A	C	A	C	A	C	A	C	A	A	C	T	T	C	C	C	T	T	A	A	G	A	G	G	T	A	T	T	C	A	A	A	G	G	T	C	A	G	C	A	T
Wei-0	69.1		G	A	A	T	A	A	A	C	A	C	A	C	G	C	A	A	C	T	T	C	C	C	T	T	A	A	G	A	G	G	T	A	T	G	C	A	A	A	G	G	T	C	A	G	C	A	T
Ei-2	69.39		G	A	A	C	A	A	A	C	A	C	A	C	A	C	A	A	C	T	T	C	C	C	T	T	A	A	G	A	G	G	T	T	T	T	C	A	C	A	G	G	T	C	A	G	A	A	T
Nok-3	69.64		G	A	A	C	A	A	A	C	A	C	A	C	A	C	A	A	C	T	T	C	C	C	T	T	A	A	G	A	G	G	T	T	T	T	C	A	A	A	G	G	T	C	A	G	C	A	T
Ts-1	70.22		G	A	A	C	G	A	T	C	A	C	A	C	G	C	A	A	C	T	T	C	C	C	T	T	A	A	G	A	G	G	T	A	T	T	C	A	A	A	G	G	C	C	A	G	C	A	T
Ren-11	70.88		G	A	A	C	A	A	A	C	A	C	A	C	A	C	A	A	C	T	T	C	C	C	T	T	A	A	G	A	G	G	T	T	T	T	C	A	A	A	G	G	T	C	A	G	C	A	T
Mz-0	70.95		G	A	A	C	A	A	A	C	A	C	A	C	A	C	A	A	C	T	T	C	C	C	T	T	A	A	G	A	G	G	T	A	T	T	C	A	A	A	G	G	T	C	A	G	C	A	T
Fab-2	73.58		G	A	G	C	A	A	A	C	A	C	A	C	A	C	A	A	C	T	T	C	C	C	T	T	A	A	G	A	G	G	T	T	T	T	C	A	A	A	G	G	T	C	T	G	C	A	T
Bil-7	73.87		G	A	G	C	A	A	A	C	A	C	A	C	A	C	A	A	C	T	T	C	C	C	T	T	A	A	G	A	G	G	T	T	T	T	C	A	A	A	G	G	T	C	T	G	C	A	T
Cvi-0	75.05		G	A	A	C	A	A	A	C	A	C	A	C	A	C	A	A	C	T	T	C	C	C	C	T	A	A	G	A	G	T	T	A	T	T	C	A	A	A	G	G	T	C	A	G	C	A	T
HR-10	75.41		G	A	A	C	A	A	A	T	G	T	T	A	A	C	A	G	T	T	A	C	T	C	T	T	G	A	G	A	G	G	T	A	T	T	C	A	A	A	G	G	T	C	A	G	G	G	T
Bor-4	75.56		G	A	A	C	A	A	A	C	A	C	A	C	A	C	A	A	C	T	T	C	C	C	T	T	A	G	G	A	G	G	T	A	T	T	C	A	A	A	G	G	T	C	A	G	A	A	T
Ag-0	76.69		G	A	G	C	A	A	A	C	A	C	A	C	A	C	A	A	C	T	T	C	C	C	T	T	A	A	G	A	G	G	T	T	T	T	C	A	A	A	G	G	T	C	A	G	C	A	T
Lp2-2	76.8		G	A	A	C	A	A	A	C	A	C	A	C	A	C	A	A	C	T	T	C	C	C	T	T	A	A	G	A	G	G	T	A	T	T	C	A	A	A	G	G	T	C	A	G	C	A	T
Ra-0	78.02		G	A	A	T	A	A	A	C	A	C	A	C	G	C	A	A	C	T	T	C	C	C	T	T	A	A	G	A	G	G	T	A	T	G	C	G	A	A	G	G	T	C	A	G	C	A	T
Fei-0	78.14		G	A	A	C	A	A	A	C	A	C	A	C	A	C	A	A	C	T	T	C	C	C	T	T	A	A	G	A	G	G	T	A	T	T	C	A	A	A	G	G	T	C	A	G	A	A	T
Kz-1	81.16		G	A	A	C	A	A	A	C	A	C	A	C	A	C	A	A	C	T	T	C	C	C	T	T	A	A	G	A	G	G	T	T	T	T	C	A	C	A	G	G	T	C	A	G	C	A	T
Sq-8	83.45		G	A	A	C	A	A	A	C	A	C	A	C	A	C	A	A	C	T	T	C	C	C	T	T	A	A	G	A	G	G	T	T	T	T	C	A	A	T	G	G	T	C	A	G	C	A	T
Ler-1	86.97		G	A	A	C	G	A	A	C	A	C	A	C	G	C	A	A	C	T	T	C	C	C	T	T	G	A	G	T	G	G	T	A	T	T	A	A	A	A	C	G	T	G	A	G	C	A	T
Kz-9	87.3		G	A	A	C	A	A	A	C	A	C	A	C	A	C	A	A	C	T	T	C	C	C	T	T	A	A	A	A	C	G	T	A	T	T	A	A	A	A	C	G	T	G	A	G	C	A	T
Got-22	88.58		G	A	A	C	A	A	A	T	A	C	A	C	A	C	A	G	T	T	A	C	T	C	T	T	G	A	G	A	G	G	T	A	T	T	C	A	A	A	G	G	T	C	A	G	G	G	T
Nd-1	88.75		G	A	A	C	A	A	A	C	A	C	A	C	A	C	A	A	C	T	T	C	C	C	T	T	A	A	G	A	G	G	T	A	T	T	C	A	A	A	G	G	T	C	A	G	C	A	T
	R		0.00995281	0.00995281	-0.178308	-0.122097	-0.0378706	0.155304	-0.0796442	-0.19954	-0.115891	-0.115891	-0.115891	-0.115891	-0.104037	-0.0767947	-0.0458421	-0.140181	-0.230341	-0.00457477	-0.230341	0.0707889	-0.204447	0.423072	-0.113376	-0.0260079	-0.278335	0.104581	-0.198929	-0.196624	-0.128027	-0.113376	0.00835291	-0.27308	0.084617	-0.123904	-0.250209	-0.134119	-0.0311336	-0.172041	-0.250209	0.084617	0.123684	-0.250209	-0.1345	-0.0458421	0.486881	-0.204447	-0.0260079
																			*		*			**			*							*			*				*			*			**
			* p<0.05				** p<0.01																											# PERL 0198538 (identified in GWAS)
[truncated: 1 more columns]

## Sheet: 1000 bp downstream
Supplementary Data 1: Correlation of SNPs (1000 bp downstream region) with OG/S phenotype of accessions
			SNP position in alignment (in bp after ARU stop codon)
Accession	OG/S		3	20	22	67	71	76	95	135	143	148	155	169	176	188	193	218	227	232	235	242	253	254	287	288	290	321	332	364	424	425	440	443	446	449	459	495	545	553	574 #	610 ##	628	629	630	634	642	643	644
Lz-0	10.2		A	C	C	C	T	G	C	C	C	A	A	C	T	A	T	T	C	A	A	C	T	G	T	G	G	T	C	T	G	A	T	G	C	A	G	T	A	T	G	T	C	A	T	T	T	A	C
Kas-1	14.81		A	C	C	C	T	G	C	G	C	A	A	C	T	A	T	T	C	A	A	C	T	G	T	G	G	T	C	T	G	A	T	G	C	A	G	T	A	T	G	T	C	A	T	A	T	A	C
Ga-0	18.25		A	C	C	C	T	G	C	G	C	A	A	C	T	A	T	T	C	A	A	C	T	G	T	G	G	T	C	T	G	A	T	G	C	A	G	T	A	T	C	T	C	A	T	A	T	A	C
Pna-10	33.74		A	C	C	C	T	G	C	G	C	A	A	C	T	A	T	T	C	A	A	C	T	G	T	G	G	T	C	T	G	A	T	G	C	A	G	T	A	T	C	T	C	A	A	A	T	A	C
Sha	36.9		A	C	C	C	T	G	C	C	C	A	A	C	T	A	T	T	C	A	A	C	T	G	T	G	G	T	C	C	G	A	T	G	C	A	G	T	A	T	G	T	C	A	T	T	T	A	C
Ws-2	37.04		A	C	C	C	T	C	C	G	C	A	A	C	T	A	T	T	C	A	A	C	T	G	T	G	G	T	C	T	G	A	T	G	C	A	G	T	A	T	G	T	C	A	T	A	T	A	C
Mrk-0	38.1		A	C	C	C	T	G	C	G	C	A	A	C	T	A	T	T	C	A	A	C	T	G	T	G	G	T	C	T	G	A	T	G	C	A	G	T	A	T	C	C	C	A	T	T	T	A	C
NFA-8	38.3		A	C	C	C	T	G	C	G	C	A	A	C	T	A	T	T	C	A	A	C	T	G	T	G	G	T	C	T	G	A	T	G	C	A	G	T	A	T	C	C	C	A	T	T	T	A	C
Zdr-1	38.38		A	C	C	C	T	G	C	G	C	A	A	C	T	A	T	T	C	A	A	C	T	G	T	G	G	T	C	T	G	A	T	G	C	A	G	T	A	T	C	C	C	A	T	A	T	A	C
Rmx-A180	38.71		A	C	C	C	T	G	C	G	C	A	A	C	T	A	T	T	C	A	A	C	T	G	T	G	G	T	C	T	G	A	T	G	C	A	G	T	A	T	C	C	C	A	T	A	T	A	C
Lp2-6	38.89		A	C	C	C	T	C	C	G	C	A	A	C	T	A	T	T	C	A	A	C	T	G	T	G	G	T	C	T	G	A	T	G	C	A	G	T	A	T	G	T	C	A	T	A	T	A	C
C24	39.46		A	C	C	C	T	G	C	G	C	A	A	C	T	A	T	T	C	A	A	C	T	G	T	G	G	T	C	T	G	A	T	G	C	A	G	T	A	T	C	C	C	A	T	T	T	A	C
Knox-10	41.97		A	C	C	C	T	G	C	G	C	A	A	C	T	A	T	T	C	A	A	C	T	G	T	G	G	T	C	T	G	A	T	G	C	A	G	T	A	T	C	C	C	A	T	T	T	A	C
Tamm-27	43.77		A	C	C	C	T	G	C	G	C	A	A	C	T	A	T	T	C	A	A	C	T	G	T	G	G	T	C	T	G	A	T	G	C	A	G	T	A	T	C	T	C	A	T	T	T	A	C
Tamm-2	44.85		A	C	C	C	T	G	C	G	C	A	A	C	T	A	T	T	C	A	A	C	T	G	T	G	G	T	C	T	G	A	T	G	C	A	G	T	A	T	C	C	C	A	T	A	T	A	C
Rmx-A02	44.97		A	C	C	C	T	G	C	G	C	A	A	C	T	A	T	T	C	A	A	C	T	G	T	G	G	T	C	T	G	A	T	G	C	A	G	T	A	T	C	C	C	A	T	A	T	A	C
RRS-7	45.47		A	C	C	C	T	G	C	G	C	A	A	C	T	A	T	T	C	A	A	C	T	G	T	G	G	T	C	T	G	A	T	G	C	A	G	T	A	T	C	C	C	A	T	T	T	A	C
Bor-1	46.3		A	C	C	C	T	G	C	G	C	A	A	C	T	A	T	T	C	A	A	C	T	G	T	G	G	T	C	T	G	A	T	G	C	A	G	T	A	T	C	C	C	A	T	A	T	A	C
Lov-5	46.48		A	C	C	C	T	G	C	G	C	A	A	C	T	A	T	T	C	A	A	C	T	G	T	G	G	T	C	T	G	A	T	G	C	A	G	T	A	T	C	C	C	A	T	T	T	A	C
Sorbo	46.7		A	C	C	C	T	G	C	G	C	A	A	C	T	A	T	T	C	A	A	C	T	G	T	G	G	T	C	T	G	A	T	G	C	A	G	T	A	T	G	T	C	A	T	A	T	A	C
RRS-10	47.03		A	C	C	C	T	G	C	G	C	A	A	C	T	A	T	T	C	A	A	C	T	G	T	G	G	T	C	T	G	A	T	G	C	A	G	T	A	T	C	C	C	A	T	A	T	A	C
Wa-1	48.68		A	C	C	C	T	G	C	G	C	A	A	C	T	A	T	T	C	A	A	C	T	G	T	G	G	T	C	T	G	A	T	G	C	A	G	T	A	T	C	T	C	A	T	A	T	A	C
An-1	50.35		A	C	C	C	T	G	C	G	C	A	A	C	T	A	T	T	C	A	A	C	T	G	T	G	G	T	C	T	G	A	T	G	C	A	G	T	A	T	G	T	C	A	T	T	T	A	C
Yo-0	51.5		A	C	C	C	T	G	C	G	C	A	A	C	T	A	T	T	C	A	A	C	T	G	T	G	G	T	C	T	G	A	T	G	C	A	G	T	A	T	C	C	C	A	T	A	T	A	C
Zdr-6	52.47		A	C	C	C	T	G	C	G	C	A	A	C	T	A	T	T	C	A	A	C	T	G	T	G	G	T	C	T	G	A	T	G	C	A	G	T	A	T	G	T	C	A	T	T	T	A	C
Ct-1	52.68		A	C	C	C	T	G	C	G	C	A	A	C	T	A	T	T	C	A	A	C	T	G	T	G	G	T	C	T	G	A	T	G	C	A	G	T	A	T	C	C	C	A	T	T	T	A	C
Sq-1	54.45		A	C	C	C	T	G	C	C	C	A	A	C	T	A	T	T	C	A	A	C	T	G	T	G	G	T	C	T	G	A	T	G	C	A	G	T	A	T	G	T	C	A	T	T	T	A	C
Pna-17	54.57		A	C	C	C	T	G	C	G	C	A	A	C	T	A	T	T	C	A	A	C	T	G	T	G	G	T	C	T	G	A	T	G	C	A	G	T	A	T	C	T	C	A	T	T	T	A	C
NFA-10	54.95		A	C	C	C	T	G	C	G	C	A	A	C	T	A	T	T	C	A	A	C	T	G	T	G	G	T	C	T	G	A	T	G	C	A	G	T	A	T	C	T	C	A	T	T	T	A	C
Gy-0	55.09		A	C	C	C	T	G	C	C	C	A	A	C	T	A	T	T	C	A	A	C	T	G	T	G	G	T	C	C	G	A	T	G	C	A	G	T	A	T	G	T	C	A	T	A	T	A	C
Kondara	56.19		A	C	C	C	T	G	C	G	C	A	A	C	T	A	T	T	C	A	A	C	T	G	T	G	G	T	C	T	G	A	T	G	C	A	G	T	A	T	C	T	C	A	T	A	T	A	C
Ws-0	56.44		A	C	C	C	T	G	C	G	C	A	A	C	T	A	T	T	C	A	A	C	T	G	T	G	G	T	C	T	G	A	T	G	C	A	G	T	A	T	C	C	C	A	T	T	T	A	C
Bay-0	57.04		A	C	C	C	T	G	C	G	C	A	A	C	T	A	C	T	C	A	A	C	T	G	T	G	G	T	C	T	G	A	T	G	C	A	G	T	A	T	G	T	C	A	T	T	T	A	C
Pu2-23	57.39		A	C	C	C	T	G	C	G	C	A	A	C	T	A	T	T	C	A	A	C	T	G	T	G	G	T	C	T	G	A	T	G	C	A	G	T	A	T	G	T	C	A	T	T	A	G	T
CIBC-5	57.62		A	C	C	C	T	G	C	G	C	A	A	C	T	A	T	T	C	A	A	C	T	G	T	G	G	T	C	T	G	A	T	G	C	A	G	T	A	T	G	T	C	A	T	T	T	A	C
Omo2-3	58.47		A	C	C	C	T	G	C	G	C	A	A	C	T	A	T	T	C	A	A	C	T	G	T	G	T	T	C	T	T	T	T	G	A	A	G	T	A	T	G	T	C	A	T	T	T	A	C
Br-0	58.51		A	C	C	C	T	G	C	C	C	A	A	C	T	A	T	T	C	A	A	C	T	G	T	G	G	T	C	T	G	A	T	G	C	A	G	T	A	T	G	T	C	A	T	A	T	A	C
Lov-1	59.19		A	C	C	C	T	G	C	G	C	A	A	C	T	A	T	T	C	A	A	C	T	G	T	G	G	T	C	T	G	A	T	G	C	A	G	T	A	T	C	C	C	A	T	T	T	A	C
Ren-1	59.34		A	C	C	C	T	G	C	G	C	A	G	C	T	A	T	T	C	A	A	C	T	G	T	G	G	T	C	T	G	A	T	G	C	A	G	T	A	T	G	T	C	A	T	T	T	A	C
Knox-18	59.68		A	C	C	C	T	G	C	G	C	A	A	C	T	A	C	T	C	A	A	C	T	G	T	G	G	T	C	T	G	A	T	G	C	A	G	T	A	T	G	T	C	A	T	A	T	A	C
Oy-0	59.9		A	C	C	C	T	G	C	G	C	A	A	C	T	A	T	T	C	A	A	C	T	G	T	G	G	T	C	T	G	A	T	G	C	A	G	T	A	T	G	T	C	A	T	T	T	A	C
Van-0	60.37		A	C	C	C	T	G	C	G	C	A	A	A	T	A	T	T	C	A	A	C	T	G	T	G	G	T	C	T	G	A	T	G	C	A	G	G	A	G	G	T	C	A	T	T	T	A	C
Gu-0	60.46		A	C	C	C	T	G	C	G	C	A	A	C	T	A	T	T	C	A	A	C	T	G	T	G	G	T	C	T	G	A	T	G	C	A	G	T	A	T	G	T	C	A	T	A	T	A	C
Mt-0	60.61		A	C	C	C	T	G	C	G	C	A	A	C	T	A	T	T	C	A	A	C	T	G	T	G	G	T	C	T	G	A	T	G	C	A	G	T	A	T	G	T	C	A	T	T	T	A	C
Eden-2	61.4		A	C	C	C	T	G	C	G	C	A	A	C	T	A	T	T	C	A	A	C	T	G	T	G	G	T	C	T	G	A	T	G	C	A	G	T	A	T	G	T	C	A	T	T	T	A	C
Uod-1	61.7		A	C	C	C	T	G	C	C	C	A	A	C	T	A	T	T	C	A	A	C	T	G	T	G	G	T	C	C	G	A	T	G	C	A	G	T	A	T	G	T	C	A	T	A	T	A	C
Kin-0	61.82		A	C	C	C	T	G	C	C	C	A	A	C	T	A	T	T	C	A	A	C	T	G	T	G	G	T	C	T	G	A	T	G	C	A	G	T	A	T	G	T	C	T	T	A	T	A	C
Tsu-1	62.53		A	C	C	C	T	G	C	C	C	A	A	C	T	A	T	T	C	A	A	C	T	G	T	G	G	T	C	T	G	A	T	G	C	A	G	T	A	T	G	T	C	A	T	T	T	A	C
Pro-0	62.54		T	A	G	C	T	G	T	G	C	A	A	C	C	C	T	A	T	G	T	T	G	A	C	C	G	C	C	T	G	A	C	G	C	A	T	G	G	T	G	T	C	A	T	T	A	G	T
N3	63.47		T	A	G	C	T	G	T	G	C	A	A	C	T	A	T	T	C	A	A	C	T	G	T	G	T	T	C	T	T	T	C	G	C	A	T	T	G	T	G	T	C	A	T	T	T	A	C
Ts-5	63.92		A	C	C	C	T	G	C	G	C	A	A	C	T	A	T	T	C	A	A	C	T	G	T	G	G	T	C	T	G	A	T	G	C	A	G	T	A	T	G	T	C	A	T	T	T	A	C
Ull2-3	64.16		A	C	C	C	T	G	C	G	C	A	A	C	T	A	T	T	C	A	A	C	T	G	T	G	G	T	C	T	G	A	T	G	C	A	G	T	A	T	C	C	C	A	T	T	T	A	C
Fab-4	64.22		A	C	C	C	T	G	C	G	C	A	A	C	T	A	T	T	C	A	A	C	T	G	T	G	G	T	C	T	G	A	T	G	C	A	G	T	A	T	C	C	C	A	T	T	T	A	C
CIBC-17	64.46		A	C	C	C	T	G	C	G	C	A	A	C	T	A	T	T	C	A	A	C	T	G	T	G	G	T	C	T	G	A	T	G	C	A	G	T	A	T	G	T	C	A	T	T	T	A	C
Wt-5	64.56		A	C	C	C	T	G	C	G	C	A	A	C	T	A	T	T	C	A	A	C	T	G	T	G	G	T	C	T	G	A	T	G	C	A	G	T	A	T	C	C	C	A	T	A	T	A	C
Pu2-7	65.38		A	C	C	C	T	G	C	G	C	A	A	C	T	A	T	T	C	A	A	C	T	G	T	G	G	T	C	T	G	A	T	G	C	G	G	T	A	T	G	T	n	n	T	T	T	A	C
Col-0	65.77		A	C	C	C	T	G	C	G	C	A	A	C	T	A	T	T	C	A	A	C	T	G	T	G	T	T	C	T	T	T	T	G	C	A	G	T	A	T	G	T	C	A	T	T	T	A	C
HR-5	66.29		A	C	C	C	T	G	C	C	C	A	A	C	T	A	T	T	C	A	A	C	T	G	T	G	G	T	C	C	G	A	T	G	C	A	G	T	A	T	G	T	C	A	T	A	T	A	C
Bur-0	68.08		A	C	C	C	T	G	C	G	C	A	A	C	T	A	T	T	C	A	A	C	T	G	T	G	G	T	C	T	G	A	T	G	C	A	G	T	A	T	C	C	C	A	T	T	T	A	C
Uod-7	68.19		A	C	C	C	T	G	C	G	C	A	A	C	T	A	T	T	C	A	A	C	T	G	T	G	G	T	C	T	G	A	T	G	C	A	G	T	A	T	G	T	C	A	T	T	T	A	C
Est-1	68.34		A	C	C	C	T	G	C	G	C	A	A	C	T	A	T	T	C	A	A	C	T	G	T	G	G	T	C	T	G	A	T	G	C	A	G	T	A	T	C	C	C	A	T	T	T	A	C
Se-0	68.35		A	C	C	C	T	G	C	G	C	A	A	C	T	A	T	T	C	A	A	C	T	G	T	G	G	T	C	T	G	A	T	G	C	A	G	T	A	T	G	T	C	A	T	A	T	A	C
Wei-0	69.1		A	C	C	C	T	G	C	G	C	A	A	C	T	A	C	T	C	A	A	C	T	G	T	G	G	T	C	T	G	A	T	G	C	A	G	T	A	T	G	T	C	T	T	A	T	A	C
Ei-2	69.39		A	C	C	C	T	G	C	G	C	A	A	C	T	A	T	T	C	A	A	C	T	G	T	G	T	T	C	T	T	T	T	G	C	A	G	T	A	T	G	T	C	A	T	T	T	A	C
Nok-3	69.64		A	C	C	C	T	G	C	G	C	A	A	A	T	A	T	T	C	A	A	C	T	G	T	G	G	T	C	T	G	A	T	G	C	A	G	G	A	G	G	T	C	A	T	T	T	A	C
Ts-1	70.22		A	C	C	C	T	C	C	G	C	A	A	C	T	A	T	T	C	A	A	C	T	G	T	G	G	T	C	T	G	A	T	G	C	A	G	T	A	T	G	T	C	T	A	A	T	A	C
Ren-11	70.88		A	C	C	C	T	G	C	G	C	A	A	C	T	A	T	T	C	A	A	C	T	G	T	G	G	T	C	T	G	A	T	G	C	A	G	T	A	T	G	T	T	T	A	A	T	A	C
Mz-0	70.95		A	C	C	G	A	G	C	G	C	A	A	A	T	A	T	T	C	A	A	C	T	G	T	G	G	T	C	T	G	A	T	A	C	A	G	G	A	G	G	T	C	A	T	T	T	A	C
Fab-2	73.58		A	C	C	C	T	G	C	G	C	A	A	C	T	A	T	T	C	A	A	C	T	G	T	G	G	T	C	T	G	A	T	G	C	A	G	T	A	T	G	T	C	A	T	T	T	A	C
Bil-7	73.87		A	C	C	C	T	G	C	G	C	A	A	C	T	A	T	T	C	A	A	C	T	G	T	G	G	T	C	T	G	A	T	G	C	A	G	T	A	T	G	T	C	A	T	T	T	A	C
Cvi-0	75.05		A	C	C	C	T	G	C	G	C	A	A	C	T	A	T	T	C	A	A	C	T	G	T	G	G	T	C	T	G	A	T	G	C	A	G	T	A	T	G	T	C	A	T	T	T	A	C
HR-10	75.41		T	A	G	C	T	G	T	G	C	A	A	C	C	A	T	A	C	A	A	C	T	G	T	G	T	T	C	T	G	A	T	G	C	A	T	G	G	T	G	T	C	A	T	T	T	A	C
Bor-4	75.56		A	C	C	C	T	G	C	G	C	A	A	C	T	A	T	T	C	A	A	C	T	G	T	G	G	T	C	T	G	A	T	G	C	A	G	T	A	T	G	C	C	A	T	T	T	A	C
Ag-0	76.69		A	C	C	C	T	G	C	G	C	A	A	C	T	A	T	T	C	A	A	C	T	G	T	G	G	T	C	T	G	A	T	G	C	A	G	T	A	T	G	T	C	A	T	T	T	A	C
Lp2-2	76.8		A	C	C	C	T	G	C	G	C	A	A	C	T	A	T	T	C	A	A	C	T	G	T	G	G	T	T	T	G	A	T	G	C	A	G	T	A	T	G	T	C	T	T	T	T	A	C
Ra-0	78.02		A	C	C	C	T	G	C	G	C	A	A	C	T	A	C	T	C	A	A	C	T	G	T	G	G	T	C	T	G	A	T	G	C	A	G	T	A	T	G	T	C	A	T	A	T	A	C
Fei-0	78.14		A	C	C	C	T	G	C	G	C	A	A	C	T	A	T	T	C	A	A	C	T	G	T	G	T	T	C	T	T	T	T	G	C	A	G	T	A	T	G	T	C	A	T	T	T	A	C
Got-7	79.91		T	A	G	C	T	G	T	G	C	A	A	C	T	A	T	T	n	n	n	n	n	n	n	n	n	n	n	n	T	T	T	G	C	A	T	G	G	T	G	T	C	A	T	T	n	A	C
Kz-1	81.16		A	C	C	C	T	G	C	G	C	A	G	C	T	A	T	T	C	A	A	C	T	G	T	G	G	T	C	T	G	A	T	G	C	A	G	T	A	T	G	T	C	A	T	T	T	A	C
Sq-8	83.45		A	C	C	C	T	G	C	G	C	A	A	C	T	A	T	T	C	A	A	C	T	G	T	G	G	T	C	T	G	A	T	G	C	A	G	T	A	T	G	T	C	A	T	A	T	A	C
Ler-1	86.97		T	A	G	C	T	G	T	G	A	C	A	C	T	C	T	T	C	A	A	C	T	A	T	C	G	C	C	T	G	A	C	G	C	A	T	G	G	T	G	T	C	A	T	T	T	A	C
Kz-9	87.3		T	A	G	C	T	G	T	G	A	C	A	C	C	C	T	A	T	G	T	T	T	A	T	C	G	C	C	T	G	A	C	G	C	A	T	T	G	T	G	T	C	A	T	T	A	G	T
Got-22	88.58		T	A	G	C	T	G	T	G	C	A	A	C	T	A	T	A	C	A	A	C	T	G	T	G	T	T	C	T	T	T	T	G	C	A	T	G	G	T	G	T	C	A	T	T	T	A	C
Nd-1	88.75		A	C	C	C	T	G	C	G	C	A	A	A	T	A	T	T	C	A	A	C	T	G	T	G	G	T	C	T	G	A	T	G	C	A	G	G	A	G	G	T	C	A	T	T	T	A	C
Mr-0	90.93		T	A	G	C	T	G	T	G	A	C	A	C	C	C	T	A	T	G	T	T	T	A	T	C	G	C	C	T	G	A	C	G	C	A	T	G	G	T	G	T	C	A	T	T	A	G	T
	R		-0.401067	-0.401067	-0.401067	-0.0786884	-0.0786884	0.12566	-0.401067	0.157251	-0.344837	-0.344837	-0.105215	-0.180617	-0.271771	-0.31158	-0.0915289	-0.335294	-0.253722	-0.253722	-0.253722	-0.253722	-0.0237004	-0.318151	-0.0237004	-0.318151	-0.229808	-0.318151	-0.121101	0.0567028	-0.234831	-0.234831	-0.293299	-0.0786884	0.00571694	-0.0410171	-0.401067	-0.409445	-0.401067	-0.180617	0.452272	0.28336	-0.0787752	-0.163236	0.0122747	0.286057	-0.215254	-0.209716	-0.209716
			**	**	**				**		**	**			*	**		**	*	*	*	*		**		**	*	**			*	*	**				**	**	**		**	**				**	*
			* p<0.05
			** p<0.01
			# and ##: PERL 0198559 (#) and PERL 0198560 (##) identified in GWAS
[truncated: 32 more columns]
